# Supplementary material for: CTPS1 promotes malignant progression of triple-negative breast cancer with transcriptional activation by YBX1
Source: J Transl Med. 2022 Jan 6;20:17. doi: 10.1186/s12967-021-03206-5 (PMC8734240; doi:10.1186/s12967-021-03206-5)
Supplement: Supplementary file 2 — Additional file 2: Table S1. A list of primers used in this study. [file 12967_2021_3206_MOESM2_ESM.xlsx]

## Sheet: Sheet1
Supplementary Table 1 A list of primers used in this study
Primer	Sequence
CTPS1-F	5’-GTCTCATCCATCTACCGAGTCC-3’
CTPS1-R	5’-CAGGTCTCCAGCAAGCGATC-3’
YBX1-F	5’-TGCGGAGGCAGCAAATGTTA-3’
YBX1-R	5’-TGCTGGTAATTGCGTGGAGG-3’
GAPDH-F	5’-TGACTTCAACAGCGACACCCA-3’
GADPH-R	5’-CACCCTGTTGCTGTAGCCAAA-3’
