# Supplementary material for: CTPS1 promotes malignant progression of triple-negative breast cancer with transcriptional activation by YBX1
Source: J Transl Med. 2022 Jan 6;20:17. doi: 10.1186/s12967-021-03206-5 (PMC8734240; doi:10.1186/s12967-021-03206-5)
Supplement: Supplementary file 3 — Additional file 3: Table S2. The prediction binding domain between YBX1 and CTPS1. [file 12967_2021_3206_MOESM3_ESM.xlsx]

## Sheet: Sheet1
Supplementary Table 2 The prediction binding domain between YBX1 and CTPS1
Gene name	Start	End	Strand	Predicted sequence
YBX1	1221	1229	+	TTTCCCATC
YBX1	1706	1714	-	CCTTCCATC
YBX1	33	41	+	CGTGCCACC
YBX1	1669	1677	+	CGCATCACC
YBX1	375	383	+	CATCACATC
YBX1	965	973	+	CCCACCACC
YBX1	1496	1504	-	GGTTTCATC
YBX1	128	136	+	CCTCCCACC
YBX1	1298	1306	+	ATCACCACC
YBX1	370	378	+	GATCCCATC
