# Supplementary material for: CTPS1 promotes malignant progression of triple-negative breast cancer with transcriptional activation by YBX1
Source: J Transl Med. 2022 Jan 6;20:17. doi: 10.1186/s12967-021-03206-5 (PMC8734240; doi:10.1186/s12967-021-03206-5)
Supplement: Supplementary file 4 — Additional file 4: Table S3. Meaningful modules for 3 GEO datasets. [file 12967_2021_3206_MOESM4_ESM.xlsx]

## Sheet: 3 GEO datasets
Supplementary Table 3 Meaningful modules for 3 GEO datasets
Gene name	Module
APTR	antiquewhite2
BAZ1B	antiquewhite2
BCL7B	antiquewhite2
DNAJC30	antiquewhite2
DTX2P1-UPK3BP1-PMS2P11	antiquewhite2
KIAA1430	antiquewhite2
KRIT1	antiquewhite2
MDH2	antiquewhite2
NSUN5	antiquewhite2
NSUN5P1	antiquewhite2
NSUN5P1 /// NSUN5P2	antiquewhite2
PMS2P1	antiquewhite2
PMS2P3	antiquewhite2
PMS2P5 /// PMS2P9	antiquewhite2
PMS2P8	antiquewhite2
POM121	antiquewhite2
POM121 /// POM121C	antiquewhite2
POM121C	antiquewhite2
POMZP3	antiquewhite2
POMZP3 /// ZP3	antiquewhite2
POR	antiquewhite2
RHBDD2	antiquewhite2
RSBN1L	antiquewhite2
STAG3L1 /// STAG3L2 /// STAG3L3	antiquewhite2
STAG3L4	antiquewhite2
STYXL1	antiquewhite2
TBL2	antiquewhite2
TMEM120A	antiquewhite2
TYW1	antiquewhite2
WBSCR22	antiquewhite2
AAR2	antiquewhite4
ABHD12	antiquewhite4
ACOT8	antiquewhite4
ACSS2	antiquewhite4
ACTR5	antiquewhite4
AHCY	antiquewhite4
B4GALT5	antiquewhite4
BRE	antiquewhite4
C20orf24 /// TGIF2-C20orf24	antiquewhite4
CLPB	antiquewhite4
COMMD7	antiquewhite4
CPNE1	antiquewhite4
CSE1L	antiquewhite4
CTNNBL1	antiquewhite4
DDX27	antiquewhite4
DDX27 /// SS18	antiquewhite4
DNTTIP1	antiquewhite4
EDEM2	antiquewhite4
EIF2S2	antiquewhite4
EIF3C /// EIF3CL	antiquewhite4
EIF6	antiquewhite4
GSS	antiquewhite4
ICOSLG	antiquewhite4
IFT52	antiquewhite4
MANBAL	antiquewhite4
MPV17L2	antiquewhite4
NCOA5	antiquewhite4
NCOA6	antiquewhite4
NECAB3	antiquewhite4
NFS1	antiquewhite4
NSMCE1	antiquewhite4
OSER1	antiquewhite4
PIGU	antiquewhite4
PORCN	antiquewhite4
RALGAPB	antiquewhite4
RALY	antiquewhite4
RALY-AS1	antiquewhite4
RNF114	antiquewhite4
RPN2	antiquewhite4
RPRD1B	antiquewhite4
SCAND1	antiquewhite4
SLC35C2	antiquewhite4
SLC48A1	antiquewhite4
SNHG11 /// SNORA60 /// SNORA71E	antiquewhite4
SNHG17	antiquewhite4
SPATA2	antiquewhite4
STAU1	antiquewhite4
SYS1	antiquewhite4
TMEM189 /// TMEM189-UBE2V1 /// UBE2V1	antiquewhite4
TMEM189 /// TMEM189-UBE2V1 /// UBE2V1 /// UBE2V2	antiquewhite4
TOMM34	antiquewhite4
TP53RK	antiquewhite4
TRNP1	antiquewhite4
TRPC4AP	antiquewhite4
TTPAL	antiquewhite4
TUFM	antiquewhite4
UQCC1	antiquewhite4
YWHAB	antiquewhite4
ZFP64	antiquewhite4
ZSWIM1	antiquewhite4
ACOT1 /// ACOT2	bisque4
AK025117 /// GPATCH2L	bisque4
ALDH6A1	bisque4
ALKBH1	bisque4
ANKRD9	bisque4
ATG2B	bisque4
ATP6V1D	bisque4
ATXN3	bisque4
BAG5	bisque4
BTBD6	bisque4
C14orf142	bisque4
C14orf2	bisque4
CCNK	bisque4
CDCA4	bisque4
CINP	bisque4
CIPC	bisque4
COQ6	bisque4
COX16	bisque4
ECI2	bisque4
EFCAB11	bisque4
EIF2B2	bisque4
EIF2S1	bisque4
EIF5	bisque4
ELMSAN1	bisque4
FCF1 /// MAPK1IP1L	bisque4
GLRX5	bisque4
GOLGA5	bisque4
GSKIP	bisque4
GSTZ1	bisque4
GTF2A1	bisque4
HMGCR	bisque4
HMGCS1	bisque4
HMGN1	bisque4
HMGN1 /// LOC101927733	bisque4
HSP90AA1	bisque4
IFT43	bisque4
INSIG1	bisque4
ISCA2	bisque4
ISOC1	bisque4
KDELC2	bisque4
KLC1	bisque4
LIN52	bisque4
LOC101928143 /// LOC101930388 /// NUMB	bisque4
MARK3	bisque4
MLH3	bisque4
MNS1	bisque4
MOAP1	bisque4
MSMO1	bisque4
MTA1	bisque4
NDUFB1	bisque4
PIGH	bisque4
PNMA1	bisque4
PPP3R1	bisque4
PSMC1	bisque4
PTGR2	bisque4
PTGR2 /// ZNF410	bisque4
RCOR1	bisque4
RDH11	bisque4
SC5D	bisque4
SCARA3	bisque4
SCD	bisque4
SETD3	bisque4
SIVA1	bisque4
SLC25A4	bisque4
SLIRP	bisque4
SNAPC1	bisque4
SNW1	bisque4
SPATA7	bisque4
TMED10	bisque4
TMEM135	bisque4
TMEM251	bisque4
TRIP11	bisque4
TTC8	bisque4
UBR7	bisque4
VIPAS39	bisque4
WDR20	bisque4
WDR54	bisque4
ZC3H14	bisque4
ZFYVE21	bisque4
ABLIM1	black
ACACB	black
ACOT13	black
ACSF2	black
ADAM17	black
ADAMTS6	black
AHSA2	black
AJ420595 /// GOPC	black
AK2	black
AKAP10	black
AKAP7	black
AKIRIN2	black
AL132709.8	black
ALPK3	black
APOO	black
ARHGAP24	black
ARL9	black
ASH1L-AS1	black
ASPHD1	black
ATP6AP1L	black
ATXN1	black
AVIL	black
BC052775 /// FNTB	black
BCDIN3D	black
BOD1L1	black
BRWD3	black
C12orf43	black
C15orf65	black
C1orf109	black
C21orf119	black
C3orf52	black
C9orf41	black
CACYBP	black
CASP6	black
CCDC146	black
CCNB2	black
CCRN4L	black
CISD1	black
CLDN3	black
CLPS	black
COL4A6	black
COX15	black
COX7A2L	black
CR936796	black
CSTF3	black
CTC-459F4.3	black
CUTC	black
DAB1 /// OMA1	black
DARS2	black
DCAF5	black
DCTPP1	black
DDX1	black
DNAH17	black
DPCD	black
DPY30 /// MEMO1	black
DYNLL1	black
EARS2	black
EIF2AK4	black
ELOVL5	black
EMC1	black
EPS8L1	black
ERH	black
FAM104B	black
FAM120B	black
FAM160A1	black
FAM171B	black
FAM207A	black
FKBP1B /// MFSD2B	black
FLJ16734	black
FOXP1	black
FOXQ1	black
FXN	black
GEMIN6	black
GLRX2	black
GNL3 /// SNORD19B	black
GOLGA8N	black
GOLGB1	black
GORAB	black
GPT2	black
GSN	black
GTF3C6	black
HINT3	black
HIST1H2BN	black
HIVEP2	black
IAH1	black
IER5	black
ISCA1	black
ITGA3	black
JADE3	black
KCTD14 /// NDUFC2-KCTD14	black
KCTD21	black
KDM4B	black
KDM4B /// LOC100507022	black
KIAA0430	black
KIDINS220	black
KIFAP3	black
L3MBTL1	black
LINC00672	black
LOC100130987 /// RAD9A	black
LOC100131564	black
LOC100506844	black
LOC100506922	black
LOC100507472 /// PCSK6	black
LOC101927809	black
LOC101927972	black
LOC101928669 /// LOC101930100 /// LOC644450	black
LOC101928963	black
LOC102724356	black
LOC202025	black
LOC728061	black
LOC729680	black
LRP10	black
LRRFIP1	black
LSM7	black
MAP2K2	black
MARCKSL1	black
MAST4	black
MBLAC1	black
MEG3	black
MEGF10	black
MEIS2	black
METTL7B	black
MIR6741 /// PYCR2	black
MIR6883 /// PER1	black
MOCOS	black
MOCS3	black
MORN2	black
MPV17	black
MRPL33	black
MRPL43	black
MRPL50	black
MRTO4	black
MS4A14	black
MUC20	black
N6AMT1	black
NBEA	black
NCDN	black
NCK1-AS1	black
NCKAP5L	black
NCOA1	black
NDUFAB1	black
NDUFAF4	black
NFKBIZ	black
NLN	black
NOLC1	black
NT5C1B-RDH14 /// RDH14	black
NUMB	black
NXF1	black
OIP5-AS1	black
OLA1	black
OMA1	black
PBRM1	black
PCBP2	black
PDE12	black
PEBP1	black
PIGC	black
PIR	black
PKI55	black
PKIA	black
PLCB1	black
PLEKHH2	black
PNO1	black
PNP	black
PNPO	black
POLRMT	black
PP12719	black
PPP2R5B	black
PQBP1	black
PRDX6	black
PRMT3	black
PRR7	black
PRRT3	black
RALGAPA2	black
RASA2	black
RBBP5	black
RBM5	black
RBM6	black
RDH13	black
RFK	black
RFWD2	black
RHOBTB2	black
RNF10	black
RNPEP	black
RP11-255C15.4	black
RP11-305K5.1	black
RP11-499E18.1	black
RP1-151F17.2	black
RP11-539L10.3	black
RP11-631N16.2	black
RP11-680F8.4	black
RP11-803D5.4	black
RP11-846E15.4	black
RPF2	black
RPS16P5	black
RPS2 /// SNORA64	black
RPS6KA2	black
SASH1	black
SBF2	black
SCAND2P	black
SDAD1	black
SERPINB6	black
SETBP1	black
SF3B6	black
SFPQ	black
SH3BP5-AS1	black
SLC44A1	black
SLC50A1	black
SMNDC1	black
SNORD114-3	black
SORCS2	black
SORD	black
SPATC1L	black
SPIN2A /// SPIN2B	black
SPRY4-IT1	black
ST8SIA1	black
STX6	black
TCF12	black
TIMM17A	black
TIMM23 /// TIMM23B	black
TKT	black
TMEM100	black
TMEM136	black
TOR3A	black
TP53BP1	black
TRIAP1	black
TRMT1L	black
TRPA1	black
TSEN15	black
TSPYL2	black
TTC30A	black
TTC30B	black
TTC31	black
TULP4	black
TXLNG	black
UBE2V1P9 /// UBE2V1P9	black
UCHL5	black
USP45	black
VAPA	black
VIT	black
VPS13A	black
WDR18	black
WDR4	black
WSB1	black
ZBTB18	black
ZBTB2	black
ZFP36L1	black
ZNF20 /// ZNF625-ZNF20	black
ZNF211	black
ZNF224	black
ZNF225	black
ZNF417 /// ZNF587	black
ZNF432	black
ZNF600	black
ZNF609	black
ZNF639	black
ZNF83	black
ZNF883	black
ZNF891	black
ZNHIT2	black
ZYG11A	black
AACS	blue
AAK1	blue
AB488780	blue
ABCC4	blue
ABCD3	blue
ABHD17B	blue
ABHD3	blue
ABT1	blue
AC005306.3	blue
AC005523.2	blue
AC018816.3	blue
AC068039.4	blue
AC091133.1	blue
AC092620.2	blue
ACAD10	blue
ACAD11 /// NPHP3 /// NPHP3-ACAD11	blue
ACBD3	blue
ACP1	blue
ACRC	blue
ACSL6	blue
ACSS1	blue
ACTBP9 /// ACTBP9	blue
ACTN2	blue
ACTR1A	blue
ACTR2	blue
ADAM10	blue
ADAM15	blue
ADAM9	blue
ADCK1	blue
ADCK4	blue
ADCY10P1	blue
ADD1	blue
AF001548.5	blue
AGGF1	blue
AHCTF1 /// AHCTF1P1	blue
AHDC1	blue
AIDA	blue
AK026714 /// PELI1	blue
AK6	blue
AK6 /// TAF9	blue
AKR1C1	blue
ALDH1B1	blue
ALDH1L2	blue
ALDH7A1	blue
ALOX12P2	blue
AMFR	blue
AMN	blue
AMOTL1	blue
AMPD2	blue
ANAPC1 /// LOC101930107 /// LOC285074 /// LOC730268	blue
ANAPC13	blue
ANKFY1	blue
ANKIB1	blue
ANKRD13B	blue
ANKRD13C	blue
ANKRD17	blue
ANKRD23	blue
ANKRD53	blue
ANO6	blue
ANO8	blue
ANP32E	blue
AP1S3	blue
AP3B1	blue
AP3S2 /// C15orf38-AP3S2	blue
AP5Z1 /// MIR4656	blue
APAF1	blue
APBB3 /// MIR6831	blue
APH1A	blue
API5	blue
APLP2	blue
APPL1	blue
AREG	blue
ARF1 /// MIR3620	blue
ARF4	blue
ARFGAP2	blue
ARFGEF2	blue
ARHGAP1	blue
ARHGAP29	blue
ARHGEF10L	blue
ARID1A	blue
ARID2	blue
ARIH1	blue
ARL3	blue
ARL8B	blue
ARMCX6	blue
ARPC4 /// ARPC4-TTLL3	blue
ARPC5	blue
ARRB1	blue
ARSA	blue
ASAP1	blue
ASB7	blue
ASCC3	blue
ASF1A	blue
ATAD2B	blue
ATF1	blue
ATF2	blue
ATF3	blue
ATG2A	blue
ATG5	blue
ATL2	blue
ATP13A3	blue
ATP13A5	blue
ATP6AP2	blue
ATP6V0A4	blue
ATP6V0E1	blue
ATP6V1A	blue
ATP6V1H	blue
ATP8A2	blue
ATPIF1	blue
AUTS2	blue
AX747132 /// RP11-458D21.1 /// RP4-791M13.3	blue
B3GNT2	blue
B3GNT5	blue
B4GALT1	blue
BAX	blue
BC024027 /// RP11-268G12.1	blue
BC036055 /// PREX2	blue
BCL2L1	blue
BCOR	blue
BICD2	blue
BIK	blue
BIVM	blue
BMF	blue
BMI1 /// COMMD3-BMI1	blue
BMPR2	blue
BRAP	blue
BSG	blue
BTBD10	blue
BTBD9	blue
BTRC	blue
C10orf11	blue
C11orf30	blue
C11orf58	blue
C11orf92	blue
C12orf49	blue
C12orf76 /// LOC101060443	blue
C14orf1	blue
C16orf72	blue
C16orf86	blue
C16orf87	blue
C16orf93	blue
C19orf10	blue
C19orf54	blue
C19orf60	blue
C1GALT1	blue
C1GALT1C1	blue
C1orf123	blue
C1orf174	blue
C1orf213	blue
C1orf43	blue
C2orf42	blue
C2orf43	blue
C3orf38	blue
C5orf22	blue
C5orf24	blue
C6orf106	blue
C6orf120	blue
C6orf211	blue
C6orf62	blue
CA5B /// CA5BP1	blue
CAB39	blue
CACFD1	blue
CACNA1C	blue
CALCRL	blue
CALM1	blue
CALR	blue
CALU	blue
CAMLG	blue
CANX	blue
CAPN1	blue
CAPN6	blue
CAPN7	blue
CARS	blue
CASK	blue
CASP2	blue
CASP9	blue
CAT	blue
CBFA2T2	blue
CBFB	blue
CBX6	blue
CC2D1B	blue
CCDC109B	blue
CCDC130	blue
CCDC149	blue
CCDC163P	blue
CCDC186	blue
CCDC88A	blue
CCNG2	blue
CCNL1	blue
CCT2	blue
CCT6P1 /// CCT6P3	blue
CCZ1 /// CCZ1B	blue
CD164	blue
CD44	blue
CD46	blue
CDAN1	blue
CDC40	blue
CDC42BPB	blue
CDC5L	blue
CDCP1	blue
CDH1	blue
CDK13	blue
CDK14	blue
CDK2	blue
CDKAL1	blue
CDV3	blue
CEBPD	blue
CEBPZOS	blue
CELF1	blue
CENPBD1P1	blue
CEP170 /// CEP170P1	blue
CEP170B	blue
CEP250	blue
CEP97	blue
CES4A	blue
CFL1	blue
CGGBP1	blue
CGNL1 /// LOC101930344 /// LOC101930349	blue
CHD3	blue
CHERP	blue
CHIC1	blue
CHL1	blue
CHM	blue
CHMP1B	blue
CHMP2A	blue
CHMP3 /// RNF103 /// RNF103-CHMP3	blue
CHMP4B	blue
CHST14	blue
CHSY1	blue
CHURC1-FNTB /// FNTB	blue
CITED2	blue
CLCN7	blue
CLDN10	blue
CLDND1	blue
CLIC4	blue
CLINT1	blue
CLIP2	blue
CLUAP1	blue
CLUHP3	blue
CMPK1	blue
CMTM6	blue
CNN3	blue
CNNM3	blue
CNOT6L	blue
CNOT8	blue
CNTN4	blue
COG2	blue
COL6A1	blue
COLCA2	blue
COLGALT1	blue
COPA	blue
COPB1	blue
COPG1	blue
COPS8	blue
CORO1C	blue
COX1	blue
COX10-AS1 /// LOC100506974	blue
COX16 /// SYNJ2BP-COX16	blue
COX19	blue
COX2	blue
COX3 /// LOC101929612	blue
CPAMD8	blue
CPS1	blue
CPSF2	blue
CRIM1	blue
CROCC	blue
CRY2	blue
CRYBB2 /// CRYBB2P1	blue
CSAD	blue
CSNK1A1	blue
CSNK1G3	blue
CSNK2A1	blue
CSNK2A1 /// NFE2L2	blue
CSRNP2	blue
CTA-292E10.6	blue
CTA-445C9.15	blue
CTB-50L17.7	blue
CTBP1-AS2	blue
CTC-428G20.3	blue
CTC-471J1.2	blue
CTD-2292M16.8	blue
CTDSP1	blue
CTH	blue
CTNNA1	blue
CUL4B	blue
CWF19L1	blue
CXCL1	blue
CXCL3	blue
CXCR4	blue
CYB561D1	blue
CYCS	blue
CYFIP1	blue
CYP2E1	blue
CYP2R1	blue
D2HGDH	blue
DAG1	blue
DAPK3 /// MIR637	blue
DAZAP2	blue
DCAF4	blue
DCTN4	blue
DCTN5	blue
DCUN1D1	blue
DDOST	blue
DDX3X	blue
DDX42	blue
DDX56	blue
DDX6	blue
DEDD	blue
DENR	blue
DGKD	blue
DHFRL1	blue
DHX15	blue
DHX35	blue
DHX9	blue
DIAPH3	blue
DICER1-AS1	blue
DKFZP586I1420	blue
DLG1	blue
DLGAP4	blue
DLST	blue
DMPK	blue
DNAJB1	blue
DNAJB4	blue
DNAJB6 /// TMEM135	blue
DNAJC1	blue
DNAJC14	blue
DNAJC3	blue
DNASE2	blue
DNMBP	blue
DOCK4	blue
DOPEY2	blue
DPF3	blue
DSCR3	blue
DSPP	blue
DSTN	blue
DTX4	blue
DUOX1	blue
DUSP1	blue
DUSP3	blue
DYNC2H1	blue
DYNLT3	blue
DZIP3	blue
EBF4	blue
EBLN2	blue
ECHDC1	blue
ECT2	blue
EDEM3	blue
EDRF1	blue
EEF1A1	blue
EEF1A1P42	blue
EFCAB14	blue
EFHC2	blue
EGLN2 /// RAB4B-EGLN2	blue
EHD4	blue
EIF1AX	blue
EIF2S3	blue
EIF3I	blue
EIF4A2 /// MIR1248 /// SNORA4 /// SNORA63 /// SNORA81 /// SNORD2	blue
EIF5A	blue
ELFN1	blue
ELK1	blue
ELK4	blue
ELMO2	blue
ELOVL7	blue
EMC4	blue
EML4	blue
ENO1	blue
ENSA	blue
ENTPD5	blue
EP400	blue
EPB41L2	blue
EPS8L2	blue
ERBB2IP	blue
ERCC8	blue
ERGIC3	blue
ERLIN1	blue
ETV3	blue
EXOC3L2	blue
EXOC4	blue
EXOC5	blue
EXOC6	blue
EZR	blue
FABP7	blue
FAF1	blue
FAM122A	blue
FAM126A	blue
FAM133A	blue
FAM150B	blue
FAM156A /// FAM156B	blue
FAM208B	blue
FAM219B	blue
FAM222B	blue
FAM228B	blue
FAM63B	blue
FAM76B	blue
FAM83G	blue
FANCF	blue
FANK1	blue
FAR1	blue
FAR2P2 /// FAR2P3	blue
FARP2	blue
FASTKD1	blue
FBLN7	blue
FBN3	blue
FBXL18	blue
FBXO42	blue
FBXO7	blue
FBXW11	blue
FBXW4	blue
FDFT1	blue
FEM1B	blue
FEM1C	blue
FER	blue
FGD6	blue
FIG4	blue
FIRRE	blue
FKBP1A /// LOC101929368	blue
FLCN /// PLD6	blue
FLJ25694 /// LOC101929344	blue
FLJ37453	blue
FLJ38379	blue
FLOT2	blue
FLVCR1-AS1	blue
FMO3	blue
FMO4	blue
FNDC3A	blue
FOPNL	blue
FOXG1	blue
FOXN2	blue
FOXO3 /// FOXO3B	blue
FRYL	blue
FSCN1	blue
FTSJ1	blue
FUBP1	blue
FXR1	blue
FYTTD1	blue
FZD10	blue
G3BP2	blue
GABPA	blue
GABRE /// MIR224 /// MIR452	blue
GADD45A	blue
GALK2	blue
GALNT16	blue
GALNT6	blue
GALNT7	blue
GAPVD1	blue
GAS6-AS1	blue
GATAD1	blue
GATAD2A	blue
GATC /// SRSF9	blue
GCOM1 /// MYZAP /// POLR2M	blue
GCOM1 /// POLR2M	blue
GDE1	blue
GDI2	blue
GDPD5	blue
GFM2	blue
GGCX	blue
GGT1 /// GGT2 /// GGT3P /// GGTLC1 /// GGTLC2 /// LOC100132705 /// LOC102724197	blue
GGTLC1	blue
GINM1	blue
GK	blue
GK3P	blue
GLB1 /// TMPPE	blue
GLE1	blue
GLTP	blue
GLUD1	blue
GLUD2	blue
GLUL	blue
GLYR1	blue
GNA13	blue
GNB4	blue
GNB5	blue
GNPDA2	blue
GNPTAB	blue
GNS	blue
GOLGA8I /// GOLGA8M	blue
GOLM1	blue
GOPC	blue
GPAT2	blue
GPBP1L1	blue
GPD2	blue
GPR39	blue
GRB10	blue
GREB1L	blue
GRIP1	blue
GSTM1	blue
GTF2H1	blue
GTF2H2 /// GTF2H2B /// GTF2H2C	blue
GTF2H2 /// GTF2H2B /// GTF2H2C /// GTF2H2C_2	blue
GTF2H5	blue
GTF2I	blue
GTF3C3	blue
GUCY1B3	blue
HBP1	blue
HCCS	blue
HCFC1	blue
HCG11	blue
HCG4	blue
HDAC8	blue
HDAC9	blue
HECA	blue
HERC2	blue
HES7	blue
HFE	blue
HIATL2	blue
HIBADH	blue
HIC2	blue
HIP1	blue
HIP1R	blue
HIPK3	blue
HIRA	blue
HIST1H3G	blue
HIST1H4A /// HIST1H4B /// HIST1H4C /// HIST1H4D /// HIST1H4E /// HIST1H4F /// HIST1H4H /// HIST1H4I /// HIST1H4J /// HIST1H4K /// HIST1H4L /// HIST2H4A /// HIST2H4B /// HIST4H4	blue
HMG20B	blue
HNRNPA0	blue
HNRNPC	blue
HNRNPDL	blue
HNRNPF	blue
HNRNPH1	blue
HNRNPK	blue
HNRNPUL2 /// HNRNPUL2-BSCL2	blue
HOMER3	blue
HOXC4	blue
HP1BP3	blue
HPS3	blue
HSF2	blue
HSP90AB1	blue
HSP90B1	blue
HSP90B1 /// MIR3652	blue
HSPA1A /// HSPA1B	blue
HSPA1A /// HSPA1B /// HSPA1L	blue
HSPA4	blue
HSPA8 /// SNORD14C /// SNORD14D	blue
HSPH1	blue
HTATSF1P2	blue
HYDIN /// HYDIN2 /// LOC101930373	blue
HYMAI	blue
ICE2	blue
IDE	blue
IFT27	blue
IFT57	blue
IGSF3	blue
IKZF4	blue
IL13RA1	blue
INO80D	blue
INPP5B	blue
INPPL1	blue
IPO7	blue
IQCH-AS1	blue
IQGAP1	blue
IRX4	blue
ISY1	blue
ITGA2	blue
ITGB1	blue
ITGB1BP1	blue
ITGB4	blue
ITGB6 /// LOC100505984	blue
ITGB8	blue
JAK1	blue
KATNA1	blue
KBTBD2	blue
KBTBD4	blue
KBTBD4 /// PTPMT1	blue
KCNE3	blue
KCNMA1	blue
KCNMB4	blue
KCNN1	blue
KCNQ1	blue
KCTD5	blue
KDELR3	blue
KDM6A	blue
KIAA0930	blue
KIAA1217	blue
KIAA1407	blue
KIAA2018	blue
KIF2A	blue
KIF3A	blue
KIF3B	blue
KITLG	blue
KIZ /// PLK1S1	blue
KLF11	blue
KLF3	blue
KLHL20	blue
KLHL22	blue
KLHL25	blue
KPNA1	blue
KPNA3	blue
KPNA5	blue
KRBOX4 /// ZNF674	blue
KRT24	blue
KRT8P12	blue
L1CAM	blue
LA16c-83F12.6	blue
LAMA5	blue
LANCL2	blue
LAPTM4A	blue
LATS1	blue
LDLR	blue
LENG8	blue
LEPR /// LEPROT	blue
LIMD1	blue
LINC00115	blue
LINC00260	blue
LINC00537	blue
LINC00621	blue
LINC00638	blue
LINC00685	blue
LINC00869 /// LOC100996741	blue
LINC00893	blue
LINC01061 /// LOC441124 /// LOC729218	blue
LIX1L	blue
LMAN1	blue
LMBR1L	blue
LMNTD2	blue
LMTK2	blue
LMTK3	blue
LOC100128288	blue
LOC100129129	blue
LOC100129380	blue
LOC100129550	blue
LOC100130429	blue
LOC100132352	blue
LOC100271840	blue
LOC100288778 /// LOC101930154 /// LOC102723897 /// MIR6859-1 /// MIR6859-2 /// WASH1 /// WASH2P /// WASH3P /// WASH7P	blue
LOC100288778 /// LOC101930154 /// MIR6859-1 /// MIR6859-2 /// WASH1 /// WASH2P /// WASH3P /// WASH7P	blue
LOC100506119	blue
LOC100506603	blue
LOC100652768	blue
LOC100996506 /// RETSAT	blue
LOC100996517 /// LOC102724364 /// SEC22B	blue
LOC101060179 /// PRDM11	blue
LOC101927027	blue
LOC101927668 /// MACC1	blue
LOC101927933 /// LRRC8C	blue
LOC101928524 /// PRPF18	blue
LOC101928954	blue
LOC101929787	blue
LOC101929857 /// SLX1A-SULT1A3 /// SLX1B-SULT1A4 /// SULT1A3 /// SULT1A4	blue
LOC101930150 /// NF1	blue
LOC101930306 /// RRN3 /// RRN3P1 /// RRN3P2	blue
LOC101930415	blue
LOC102723721	blue
LOC102723847	blue
LOC102724200 /// TRAPPC10	blue
LOC102724788 /// PRODH	blue
LOC113230 /// MIR1199	blue
LOC155060	blue
LOC157562	blue
LOC284009 /// METTL16	blue
LOC284837	blue
LOC286437	blue
LOC441124	blue
LOC692247	blue
LOC90784 /// POLR1A	blue
LPGAT1	blue
LPP	blue
LRCH4	blue
LRP3	blue
LRRC10B	blue
LRRC28	blue
LRRC3 /// LRRC3DN	blue
LRRC37A3	blue
LRRC41	blue
LRRC69	blue
LRRC75B	blue
LSM11	blue
LSS	blue
LTBP3	blue
LTN1	blue
LYG1	blue
LYPD6B	blue
LZTS3	blue
M6PR	blue
MACF1	blue
MAD2L1	blue
MADD	blue
MAN1A2	blue
MAN2A2	blue
MANEA	blue
MAP3K2	blue
MAP3K4	blue
MAP3K7	blue
MAP4	blue
MAP4K5	blue
MAP6	blue
MAPK1	blue
MAPK14	blue
MAPKAP1	blue
MAPKAPK2	blue
MAPKBP1	blue
MAPRE1	blue
MAT2A	blue
MATK	blue
MATR3 /// SNHG4	blue
MAX	blue
MBNL1	blue
MBNL2	blue
MBTPS2	blue
MCCC2	blue
MCFD2	blue
MCL1	blue
MCM3AP	blue
MDH1	blue
MDK	blue
MDM4	blue
ME2	blue
MED13L	blue
MED14	blue
MED23	blue
MED31	blue
MED6	blue
MEF2A	blue
MET	blue
METTL2A /// METTL2B	blue
METTL6	blue
MEX3B	blue
MFAP3	blue
MFN2	blue
MFSD6	blue
MGC34796	blue
MGEA5	blue
MGST3	blue
MIA3	blue
MIB1	blue
MIER1	blue
MIER3	blue
MIR186 /// ZRANB2	blue
MIR302B	blue
MIR34A	blue
MIR4315-1 /// MIR4315-2 /// MIR6080 /// PLEKHM1 /// PLEKHM1P	blue
MIR4458 /// MIR4458HG	blue
MIR631 /// NEIL1	blue
MIR7110 /// PDIA5	blue
MKRN2	blue
MLF1	blue
MLLT4	blue
MOB1A	blue
MORC2-AS1	blue
MOSPD2	blue
MPP3	blue
MPP7	blue
MPZL1	blue
MROH6	blue
MRPL41	blue
MRPL42	blue
MRPS10	blue
MSANTD4	blue
MSH6	blue
MSL2	blue
MSMB	blue
MST4	blue
MTFMT	blue
MTFR1L	blue
MTMR1	blue
MUM1	blue
MUM1L1	blue
MYH14	blue
MYL12A	blue
MYL12A /// MYL12B	blue
MYL12B	blue
MYO1E	blue
MYO3B	blue
MYO6	blue
MYO9B	blue
MYSM1	blue
NAA50	blue
NAB1	blue
NACAP1	blue
NADK	blue
NALCN	blue
NANOG	blue
NARS2	blue
NCBP1	blue
NCK1	blue
NCOA7	blue
NCOR1	blue
ND2	blue
NDOR1	blue
NDP	blue
NDST2 /// ZSWIM8-AS1	blue
NDUFB2-AS1	blue
NEK11	blue
NEK8	blue
NEK9	blue
NEU1	blue
NFE2L2	blue
NFYC	blue
NHS	blue
NISCH	blue
NLK	blue
NNT	blue
NONO	blue
NOTCH2	blue
NPAS3	blue
NPC1	blue
NPIPB15	blue
NPM1	blue
NPM1P22 /// NPM1P22	blue
NR2F6	blue
NRBP1	blue
NRDE2	blue
NRP1	blue
NSMAF	blue
NTN1	blue
NUCB2	blue
NUDCD2	blue
NUDT3 /// RPS10-NUDT3	blue
NUMBL	blue
NUP133	blue
NUP160	blue
NUP50	blue
NUS1	blue
NUS1 /// NUS1P3	blue
NUS1P3	blue
NXT2	blue
NYNRIN	blue
OAZ1	blue
OAZ2	blue
OBSCN	blue
OFD1	blue
OGDH	blue
OGT	blue
OLFM4	blue
OSBP	blue
OSBPL11	blue
OSBPL5	blue
OST4	blue
OSTF1	blue
OTUD3	blue
PABPC1L	blue
PACS1	blue
PACSIN2	blue
PADI2	blue
PAFAH2	blue
PAGR1	blue
PAIP2	blue
PAK1	blue
PANK2	blue
PANX1	blue
PAOX	blue
PAPOLA	blue
PAPOLG	blue
PATL1	blue
PATZ1	blue
PAX8	blue
PAXBP1	blue
PCBP1	blue
PCBP1-AS1	blue
PCDH1	blue
PCGF6	blue
PCIF1	blue
PCMT1	blue
PCNP	blue
PDAP1	blue
PDCD10	blue
PDE6D	blue
PDE8A	blue
PDIA6	blue
PDLIM5	blue
PDS5A	blue
PDXDC1	blue
PDXK	blue
PDZD2	blue
PER3	blue
PEX13	blue
PGRMC1	blue
PHC3	blue
PHF1	blue
PHF20	blue
PHF3	blue
PHKA2	blue
PHTF2	blue
PICALM	blue
PIEZO1	blue
PIGA	blue
PIGL	blue
PIGT	blue
PIK3C2B	blue
PIK3CA	blue
PIP4K2A	blue
PIP5K1A	blue
PIP5K1C	blue
PLA2G16	blue
PLA2G4A	blue
PLAGL1	blue
PLCH1	blue
PLD1	blue
PLEKHA3	blue
PLEKHA8P1	blue
PLEKHB2	blue
PLEKHM1	blue
PLIN5	blue
PLS1	blue
PNPLA7	blue
PNRC1	blue
PNRC2	blue
POLDIP3	blue
POLN	blue
POLR2E	blue
POLR2J /// POLR2J2 /// POLR2J3 /// POLR2J4 /// UPK3BL	blue
POM121L9P	blue
POMGNT1	blue
POMT2	blue
PON2	blue
PON3	blue
POTEKP	blue
POTEM	blue
POU6F1	blue
PPARGC1B	blue
PPFIA1	blue
PPIB	blue
PPM1A	blue
PPOX	blue
PPP1R13B	blue
PPP1R21	blue
PPP2R1B	blue
PPP2R2C	blue
PPP5C	blue
PRDM11	blue
PRDM15	blue
PRDX1	blue
PREPL	blue
PRIM2	blue
PRIM2 /// PRIM2B	blue
PRKAB1	blue
PRKAG2	blue
PRKAR1A	blue
PRKCE	blue
PRKD3	blue
PRNP	blue
PRPF31	blue
PRPF40A	blue
PRPS1	blue
PRPS2	blue
PRR34-AS1	blue
PRRC1	blue
PRRG1	blue
PRRT2	blue
PSD4	blue
PSEN1	blue
PSMA1	blue
PSMC3	blue
PSMD10	blue
PSMG3-AS1	blue
PSMG4	blue
PSPC1	blue
PTBP2	blue
PTBP3	blue
PTGR1	blue
PTP4A1	blue
PTPN11	blue
PTPN12	blue
PTPN18	blue
PTPRA	blue
PTPRZ1	blue
PUM2	blue
PUS10	blue
PVR	blue
PWP2	blue
PXK	blue
QRSL1	blue
R3HCC1L	blue
RAB11B-AS1	blue
RAB14	blue
RAB1A	blue
RAB4A /// SPHAR	blue
RAB5A	blue
RAB6A /// WTH3DI	blue
RAB9A	blue
RABL3	blue
RAC1	blue
RAD23B	blue
RAD50	blue
RAD51-AS1	blue
RAD51L3-RFFL /// RFFL	blue
RALB	blue
RANBP9	blue
RAP1GDS1	blue
RAP2A /// RAP2B	blue
RAP2B	blue
RARB	blue
RARG	blue
RASA1	blue
RASSF3	blue
RAX2	blue
RBAK	blue
RBBP9	blue
RBL1	blue
RBM10	blue
RBM24	blue
RBM33	blue
RBM48	blue
RBM4B	blue
RC3H1	blue
RCAN1	blue
RCC1	blue
RDX	blue
REL	blue
REV3L	blue
RFC1	blue
RFX1	blue
RFX2	blue
RFX7	blue
RGP1	blue
RGPD1 /// RGPD2	blue
RGS12	blue
RGS8 /// SDHAP3	blue
RHOA	blue
RHOBTB3	blue
RHOQ	blue
RHOT2	blue
RICTOR	blue
RIMS3	blue
RIOK3	blue
RLIM	blue
RMND1	blue
RNF13	blue
RNF130	blue
RNF14	blue
RNF146	blue
RNF175	blue
RNF212	blue
RNF6	blue
RNFT1	blue
RNFT1 /// TBC1D3P1-DHX40P1	blue
RNGTT	blue
ROCK1	blue
ROCK2	blue
RP1-102H19.8	blue
RP11-111M22.3	blue
RP11-157P1.4	blue
RP11-174G6.5	blue
RP11-190A12.8	blue
RP11-212P7.2	blue
RP11-285J16.1	blue
RP11-334C17.5	blue
RP11-378A13.1	blue
RP11-452L6.1	blue
RP11-454F8.2	blue
RP11-589P10.5	blue
RP11-690I21.2	blue
RP11-73M18.8	blue
RP11-747H7.3	blue
RP11-819C21.1	blue
RP1-39G22.7	blue
RP3-406P24.1	blue
RP4-635E18.8	blue
RP5-1085F17.3	blue
RP5-930J4.4	blue
RPA1	blue
RPAIN	blue
RPAP1	blue
RPAP3	blue
RPF1	blue
RPH3AL	blue
RPN1	blue
RPP14	blue
RPS27L	blue
RRAGB	blue
RRAS2	blue
RRN3 /// RRN3P1 /// RRN3P2	blue
RSAD1	blue
RSRC1	blue
RSRC2	blue
RXRB	blue
RYBP	blue
SAE1	blue
SAFB	blue
SARM1	blue
SAV1	blue
SBDS /// SBDSP1	blue
SBF1	blue
SCAMP1	blue
SCARB2	blue
SCCPDH	blue
SCP2	blue
SCRN2	blue
SDHC	blue
SEC16B	blue
SEC22B	blue
SEC22C	blue
SEC61A1	blue
SELT	blue
SEMA4C	blue
SENP1	blue
SENP2	blue
SERBP1	blue
SERINC1	blue
SESN2	blue
SESN3	blue
SET /// SETP4 /// SETSIP	blue
SETD1A	blue
SETD5	blue
SGCB	blue
SGCE	blue
SGCG	blue
SGMS2	blue
SGPP2	blue
SGSM2	blue
SH2B2	blue
SH2D3A	blue
SH3BGRL	blue
SHC1	blue
SHISA2	blue
SHKBP1	blue
SHPK /// TRPV1	blue
SIAH2	blue
SIGLEC15	blue
SIKE1	blue
SIN3B	blue
SIX5	blue
SKIL	blue
SLAIN2	blue
SLC11A2	blue
SLC12A4	blue
SLC12A6	blue
SLC15A4	blue
SLC17A5	blue
SLC20A2	blue
SLC25A23	blue
SLC25A40	blue
SLC2A1-AS1	blue
SLC30A5	blue
SLC30A6	blue
SLC33A1	blue
SLC35A2	blue
SLC35A5	blue
SLC35D1	blue
SLC36A4	blue
SLC38A2	blue
SLC39A14	blue
SLC39A6	blue
SLC39A7	blue
SLC39A9	blue
SLC4A11	blue
SLC4A7	blue
SLC6A6	blue
SLC6A9	blue
SLC9A8	blue
SLMAP	blue
SLTM	blue
SMAP1	blue
SMARCA1	blue
SMARCC1	blue
SMC1A	blue
SMEK1	blue
SMIM15	blue
SMYD3	blue
SNAP23	blue
SND1-IT1	blue
SNRK-AS1	blue
SNRNP35	blue
SNRNP40	blue
SNRNP70	blue
SNTB2	blue
SNX13	blue
SNX14	blue
SNX17	blue
SNX3	blue
SNX4	blue
SOAT1	blue
SOBP	blue
SOCS2	blue
SOCS2-AS1	blue
SOGA1	blue
SP1	blue
SP2	blue
SP3	blue
SPATA20	blue
SPATA5	blue
SPCS2	blue
SPHKAP	blue
SPIN1	blue
SPIN3	blue
SPIRE1	blue
SPPL3	blue
SPRED2	blue
SPTLC1	blue
SPTLC2	blue
SRC	blue
SRFBP1	blue
SRP14	blue
SRPK1	blue
SRPR	blue
SRRT	blue
SRSF10	blue
SRSF3	blue
SRSF4	blue
SS18	blue
SSR3	blue
ST6GAL1	blue
ST6GALNAC6	blue
STAG1	blue
STIP1	blue
STK11	blue
STK39	blue
STOM	blue
STT3A	blue
STX16	blue
STXBP6	blue
STYX	blue
SUGP1	blue
SULT1A1	blue
SUMO3	blue
SUPT16H	blue
SURF4	blue
SVIP	blue
SWT1	blue
SYAP1	blue
SYCE1L	blue
SYCP2L	blue
SYF2	blue
SYNCRIP	blue
SYNE4	blue
SYNJ1	blue
SYNJ2BP /// SYNJ2BP-COX16	blue
SYNPO	blue
SYTL1	blue
SZT2	blue
TAB2	blue
TAB3	blue
TAF11	blue
TAF12	blue
TAMM41	blue
TANK	blue
TAPBP	blue
TBC1D22A	blue
TBC1D25	blue
TBCEL	blue
TBK1	blue
TBL1XR1	blue
TCEB3-AS1	blue
TCP11L1	blue
TCP11L2	blue
TDP1	blue
TDP2	blue
TECPR1	blue
TECPR2	blue
TES	blue
TET2	blue
TFPI	blue
TFRC	blue
TGOLN2	blue
THADA	blue
THRB-IT1 /// THRB-IT1	blue
TIA1	blue
TJP1	blue
TM2D3	blue
TM9SF4	blue
TMBIM6	blue
TMCO1	blue
TMED2	blue
TMED4	blue
TMEM123	blue
TMEM143	blue
TMEM150A	blue
TMEM161B-AS1	blue
TMEM194A	blue
TMEM230	blue
TMEM245	blue
TMEM259	blue
TMEM30A	blue
TMEM30B	blue
TMEM41B	blue
TMEM50A	blue
TMEM50B	blue
TMEM63A	blue
TMEM87A	blue
TMEM9B	blue
TMOD3	blue
TMPO	blue
TMTC2	blue
TMX1	blue
TMX4	blue
TNAP	blue
TNFRSF10B	blue
TNFRSF21	blue
TNK1	blue
TNKS1BP1	blue
TNKS2	blue
TNNT2	blue
TNPO1	blue
TNRC6C	blue
TOMM22	blue
TOP3A	blue
TOR1AIP1	blue
TP53	blue
TP73-AS1	blue
TPCN2	blue
TPM4	blue
TPR	blue
TRA2B	blue
TRAF6	blue
TRAM1	blue
TRAPPC10	blue
TRAPPC12	blue
TRAPPC2	blue
TRIB1	blue
TRIM11	blue
TRIM62	blue
TRNT1	blue
TRPM7	blue
TRPV6	blue
TSC22D4	blue
TTC21A	blue
TTC37	blue
TTI1	blue
TTLL5	blue
TUBA1C	blue
TUBB2A /// TUBB2B	blue
TUBG2	blue
TUBGCP2	blue
TUG1	blue
TWSG1	blue
U2AF1L4	blue
U2AF2	blue
UBA6	blue
UBASH3B	blue
UBC	blue
UBE2D1	blue
UBE2G2	blue
UBE2H	blue
UBE2J1	blue
UBE2M	blue
UBE2N	blue
UBE2Q2	blue
UBE3B	blue
UBE3C	blue
UBE4B	blue
UBFD1	blue
UBXN4	blue
UEVLD	blue
UFL1	blue
UGGT1	blue
ULBP2	blue
UPRT	blue
URGCP	blue
UROD	blue
USO1	blue
USP10	blue
USP35	blue
USP42	blue
USP47	blue
USP9X	blue
UTRN	blue
VAMP3	blue
VARS2	blue
VDAC1	blue
VHL	blue
VIMP	blue
VKORC1L1	blue
VMP1	blue
VPS29	blue
VPS37C	blue
VPS9D1	blue
VWA1	blue
VWA5B2	blue
WAC	blue
WAC-AS1	blue
WASH1 /// WASH2P	blue
WBSCR16	blue
WDFY3	blue
WDR1	blue
WDR26	blue
WDR27	blue
WDR41	blue
WDR48	blue
WDR52	blue
WDR55	blue
WDR89	blue
WDTC1	blue
WEE1	blue
WIPI2	blue
WNK3	blue
WNT7B	blue
WSB2	blue
WTAP	blue
WWC1	blue
XPNPEP1	blue
XRN2	blue
XRRA1	blue
Y16709	blue
YAF2	blue
YAP1	blue
YARS	blue
YBX1	blue
YLPM1	blue
YPEL2	blue
YPEL3	blue
YWHAE	blue
ZBED3	blue
ZBED6	blue
ZBED9	blue
ZBTB1	blue
ZBTB14	blue
ZBTB46	blue
ZBTB48	blue
ZBTB6	blue
ZBTB7C	blue
ZC3H12C	blue
ZC3H7A	blue
ZCCHC6	blue
ZDHHC18	blue
ZDHHC20	blue
ZDHHC8	blue
ZFHX2	blue
ZFP14	blue
ZFP28	blue
ZFP57	blue
ZFR	blue
ZFX	blue
ZFX /// ZFY	blue
ZFYVE20	blue
ZFYVE27	blue
ZFYVE9	blue
ZGRF1	blue
ZKSCAN8	blue
ZMIZ2	blue
ZMPSTE24	blue
ZMYM6	blue
ZMYND11	blue
ZMYND12	blue
ZNF134	blue
ZNF137P	blue
ZNF143	blue
ZNF146	blue
ZNF182	blue
ZNF184	blue
ZNF19	blue
ZNF195	blue
ZNF22	blue
ZNF227	blue
ZNF229	blue
ZNF24	blue
ZNF248	blue
ZNF257	blue
ZNF273	blue
ZNF274	blue
ZNF275	blue
ZNF280B	blue
ZNF284	blue
ZNF311	blue
ZNF317	blue
ZNF324	blue
ZNF331	blue
ZNF335	blue
ZNF33A	blue
ZNF354C	blue
ZNF385A	blue
ZNF397	blue
ZNF41	blue
ZNF416	blue
ZNF419	blue
ZNF43	blue
ZNF44	blue
ZNF45	blue
ZNF512	blue
ZNF513	blue
ZNF528	blue
ZNF548	blue
ZNF550	blue
ZNF563	blue
ZNF564	blue
ZNF579	blue
ZNF586	blue
ZNF638	blue
ZNF649	blue
ZNF654	blue
ZNF675	blue
ZNF681	blue
ZNF688	blue
ZNF691	blue
ZNF692	blue
ZNF71	blue
ZNF747	blue
ZNF764	blue
ZNF766	blue
ZNF85	blue
ZNF862	blue
ZNF91	blue
ZNF92	blue
ZNF93	blue
ZNRD1-AS1	blue
ZRANB3	blue
ZSCAN2	blue
ZSCAN29	blue
ZSCAN32	blue
ZXDA	blue
ZXDB	blue
ZYG11B	blue
AGAP6 /// AGAP9 /// BMS1P5	blue2
AIM1	blue2
ARL17A /// ARL17B /// LOC100294341	blue2
ASB16-AS1	blue2
C16orf45	blue2
C3orf62 /// MIR4271 /// USP4	blue2
COL28A1	blue2
CPLX3	blue2
EGF	blue2
FAM226A /// FAM226B	blue2
FGFR2	blue2
FLJ42627	blue2
FOXI1	blue2
GCNT3	blue2
GRIA2	blue2
HOXC8	blue2
IQCK	blue2
JPX	blue2
LOC101927699	blue2
LOC644172 /// MAPK8IP1	blue2
LOC728024	blue2
MAK	blue2
MAP2K6	blue2
MFSD4	blue2
NAP1L2	blue2
NKX2-2	blue2
NTF3	blue2
ONECUT2	blue2
OPN3	blue2
PCDHB12	blue2
PCDHB13	blue2
PCDHB16	blue2
PCDHB18	blue2
PCDHB4	blue2
PCDHB6	blue2
PCDHB7	blue2
PRPSAP1	blue2
PTCH1	blue2
QRICH2	blue2
RP1-193H18.2	blue2
SLC38A1	blue2
UBB	blue2
USP4	blue2
USP49	blue2
ZNF672	blue2
ZNF782	blue2
ABHD2	brown
ABHD4	brown
ACAN	brown
ACKR3	brown
ACKR4	brown
ACPT	brown
ACTA1	brown
ACTA2	brown
ACTA2 /// ACTA2	brown
ACTB	brown
ACTL10	brown
ACTN1	brown
ACTR8	brown
ACVR1	brown
ACVR2A	brown
ADAM12	brown
ADAMTS12	brown
ADAMTS14	brown
ADAMTS2	brown
ADAMTS5	brown
ADAT2	brown
ADCY3	brown
AEBP1	brown
AFTPH	brown
AGMAT	brown
AGRN	brown
AGTPBP1	brown
AHNAK2	brown
AJUBA	brown
AK021537	brown
AK021804	brown
AK021977	brown
AK026905	brown
[truncated: 13,048 more rows]
