# Supplementary material for: CTPS1 promotes malignant progression of triple-negative breast cancer with transcriptional activation by YBX1
Source: J Transl Med. 2022 Jan 6;20:17. doi: 10.1186/s12967-021-03206-5 (PMC8734240; doi:10.1186/s12967-021-03206-5)
Supplement: Supplementary file 5 — Additional file 5: Table S4. Meaningful modules for TCGA database. [file 12967_2021_3206_MOESM5_ESM.xlsx]

## Sheet: TCGA
Supplementary Table 4 Meaningful modules for TCGA database
Gene name	Module
AC003002.4	antiquewhite4
ALDH8A1	antiquewhite4
ALPI	antiquewhite4
ALPP	antiquewhite4
ANKRD9	antiquewhite4
B4GALT1	antiquewhite4
C1QTNF1	antiquewhite4
C4BPA	antiquewhite4
C8orf22	antiquewhite4
CA14	antiquewhite4
CACNB2	antiquewhite4
CALCA	antiquewhite4
CAMK4	antiquewhite4
CGA	antiquewhite4
CHST8	antiquewhite4
CPS1	antiquewhite4
CRLF1	antiquewhite4
CRTAC1	antiquewhite4
CTH	antiquewhite4
CYSLTR2	antiquewhite4
DUSP4	antiquewhite4
ECEL1	antiquewhite4
F11	antiquewhite4
FBLN5	antiquewhite4
FBN3	antiquewhite4
FILIP1	antiquewhite4
GPC3	antiquewhite4
GPR133	antiquewhite4
GPR161	antiquewhite4
HDAC4	antiquewhite4
HOXB9	antiquewhite4
IFNA8	antiquewhite4
IL15	antiquewhite4
KRT81	antiquewhite4
KSR1	antiquewhite4
LECT1	antiquewhite4
LGSN	antiquewhite4
MAP7	antiquewhite4
MAPK4	antiquewhite4
MSLNL	antiquewhite4
MTHFD1L	antiquewhite4
OGDHL	antiquewhite4
PAPPA	antiquewhite4
PDE3A	antiquewhite4
PER1	antiquewhite4
PLA2G2A	antiquewhite4
PLA2G4A	antiquewhite4
PPARGC1A	antiquewhite4
PRSS56	antiquewhite4
PTP4A1	antiquewhite4
RAMP1	antiquewhite4
RASL10B	antiquewhite4
RFX4	antiquewhite4
RGPD2	antiquewhite4
S100P	antiquewhite4
SGK1	antiquewhite4
SIK1	antiquewhite4
SLAIN1	antiquewhite4
SLC22A2	antiquewhite4
SLC22A3	antiquewhite4
SLC45A4	antiquewhite4
SLC7A5	antiquewhite4
SMOC1	antiquewhite4
SYT11	antiquewhite4
TDRD9	antiquewhite4
USH1C	antiquewhite4
UST	antiquewhite4
VIPR2	antiquewhite4
WNT1	antiquewhite4
ABHD15	bisque4
AK7	bisque4
ASIC2	bisque4
ATP6V0D1	bisque4
B4GALT5	bisque4
C10orf126	bisque4
C1orf185	bisque4
C5orf49	bisque4
CABLES2	bisque4
CACNG4	bisque4
CASP9	bisque4
CCDC113	bisque4
CDH1	bisque4
CDRT1	bisque4
CFAP20	bisque4
CHRNA4	bisque4
CIAPIN1	bisque4
CMBL	bisque4
COQ9	bisque4
CSH1	bisque4
CSHL1	bisque4
CSNK2A2	bisque4
CSTF1	bisque4
CTNND2	bisque4
CYB5B	bisque4
DDX27	bisque4
DIDO1	bisque4
DNAJC5	bisque4
DOLK	bisque4
DOLPP1	bisque4
DPM1	bisque4
DYNLL2	bisque4
ECE1	bisque4
EEF1A2	bisque4
ENSG00000273734	bisque4
ESRP2	bisque4
FAM192A	bisque4
FBXO36	bisque4
GAL3ST2	bisque4
GDPD1	bisque4
GFOD2	bisque4
GH2	bisque4
GID8	bisque4
GIT1	bisque4
GOT2	bisque4
GPR56	bisque4
GSR	bisque4
GTF2E2	bisque4
HIST1H2BH	bisque4
HIST1H3F	bisque4
HYDIN	bisque4
IFT52	bisque4
KCNQ2	bisque4
LSM14B	bisque4
MKS1	bisque4
MLXIPL	bisque4
MMP15	bisque4
MOCS3	bisque4
MRPS23	bisque4
NEK8	bisque4
NELFCD	bisque4
NUP93	bisque4
NVL	bisque4
OR10G3	bisque4
OR10G6	bisque4
OR4D10	bisque4
OR4D11	bisque4
OR52L1	bisque4
OR56A1	bisque4
OR56A3	bisque4
OR56A4	bisque4
OSER1	bisque4
PITPNC1	bisque4
POLR2C	bisque4
POTEH	bisque4
PPIL6	bisque4
RAD51C	bisque4
RNF114	bisque4
ROPN1L	bisque4
RP11-468E2.6	bisque4
RTFDC1	bisque4
SETD6	bisque4
SLC22A17	bisque4
SLC38A7	bisque4
SMPD2	bisque4
SPATA2	bisque4
STAU1	bisque4
STX3	bisque4
TAF4	bisque4
TCFL5	bisque4
TGIF2LX	bisque4
TP53I13	bisque4
UGT1A3	bisque4
USB1	bisque4
VPS33B	bisque4
WDR34	bisque4
YTHDF1	bisque4
ZFP64	bisque4
ZFYVE21	bisque4
ZNF19	bisque4
ZNF319	bisque4
ZNF680	bisque4
ZSWIM1	bisque4
A2M	black
ABCC9	black
ABHD10	black
ABRACL	black
ACAD9	black
ACCSL	black
ACKR4	black
ACN9	black
ADAM12	black
ADAMTS12	black
ADAMTS16	black
ADAMTS2	black
ADAMTS6	black
ADI1	black
AEBP1	black
ANGPT2	black
ANGPTL2	black
ANTXR1	black
ANXA8L1	black
APTX	black
ARHGAP1	black
ARHGEF39	black
ARL9	black
ARMC10	black
ASB12	black
ASF1B	black
ASPN	black
ATP11AUN	black
ATP5A1	black
ATXN1	black
B3GNT9	black
BDH1	black
BEAN1	black
BHLHE22	black
BMP8A	black
BPIFA1	black
BTBD19	black
C18orf21	black
C1orf131	black
C1QL3	black
C6orf52	black
C6orf57	black
C7orf55-LUC7L2	black
C9orf40	black
CALD1	black
CBWD1	black
CCDC36	black
CCDC58	black
CCDC59	black
CCDC80	black
CCIN	black
CCT3	black
CD3EAP	black
CDC20	black
CDCA4	black
CDH13	black
CDK15	black
CEMIP	black
CENPH	black
CH507-9B2.9	black
CHST15	black
CHSY3	black
CIB4	black
CILP	black
CISD1	black
CISD2	black
CLCN2	black
CMC1	black
CMC2	black
COL10A1	black
COL12A1	black
COL15A1	black
COL1A2	black
COL3A1	black
COL4A1	black
COL5A1	black
COL5A2	black
COL6A3	black
COL8A1	black
COL8A2	black
COLEC12	black
COMP	black
COPS8	black
COQ2	black
COQ3	black
CORIN	black
COX7A2L	black
CPE	black
CPN2	black
CRISPLD2	black
CYB5R2	black
CYCS	black
CYP7A1	black
CYS1	black
DACT1	black
DCN	black
DCTPP1	black
DDX19B	black
DKK3	black
DPCR1	black
DPH5	black
DPYSL3	black
DTD1	black
ECM2	black
EDA2R	black
EDIL3	black
EFEMP1	black
EIF2B3	black
ELK3	black
EMC8	black
EMR3	black
ENSG00000115128	black
ENSG00000268790	black
ENTPD3	black
EVC	black
EXOSC3	black
EYA2	black
F2R	black
F2RL2	black
FAM136A	black
FAM180A	black
FAM198B	black
FAM26D	black
FAM26E	black
FAP	black
FBLN2	black
FBN1	black
FERMT2	black
FGF1	black
FH	black
FHAD1	black
FILIP1L	black
FKBP9	black
FLT1	black
FN1	black
FRG1	black
FRMD6	black
FST	black
FSTL1	black
GABRA1	black
GABRP	black
GALNT5	black
GAS7	black
GEMIN6	black
GLIS2	black
GLIS3	black
GLT8D1	black
GLT8D2	black
GNL2	black
GNS	black
GPC6	black
GPR85	black
GPX8	black
GREM1	black
GRP	black
GSTA5	black
GTF3C6	black
GXYLT2	black
H2AFZ	black
HADHA	black
HAX1	black
HDAC1	black
HDDC2	black
HDGF	black
HEG1	black
HHLA3	black
HMCES	black
HMGA1	black
HMGN1	black
HMGN3	black
HOXC12	black
HPRT1	black
HRASLS	black
HRH1	black
HSD17B6	black
HSPB11	black
HSPE1	black
HSPG2	black
IGFBP5	black
IGFL1	black
IKBIP	black
INHBA	black
INPP5A	black
ISM1	black
ITGA1	black
ITGA11	black
ITGB1	black
ITGB3BP	black
ITGBL1	black
ITPRIPL2	black
JPH2	black
KANK2	black
KARS	black
KDF1	black
KDR	black
KIAA0101	black
KIF22	black
KIR3DL3	black
KIRREL	black
KLF1	black
KLF9	black
KLHL4	black
LAMB2	black
LCMT1	black
LIMA1	black
LMNTD1	black
LOX	black
LRP1	black
LRRC15	black
LRRC32	black
LRRC8A	black
LSM5	black
LSM8	black
LTBP2	black
LUM	black
MAGOH	black
MAP1A	black
MARCKSL1	black
METTL24	black
MFSD2B	black
MICAL2	black
MIS18A	black
MITF	black
MMP2	black
MND1	black
MPC1	black
MROH2B	black
MRPL1	black
MRPL47	black
MRPS18C	black
MRPS22	black
MRPS33	black
MRPS9	black
MRVI1	black
MS4A2	black
MTX2	black
MUC3A	black
MUC7	black
MXRA5	black
MXRA7	black
MYL7	black
NAA20	black
NDUFAF4	black
NDUFB6	black
NEDD9	black
NEGR1	black
NETO1	black
NFYC	black
NID1	black
NID2	black
NOB1	black
NOX4	black
NPM1	black
NRP1	black
NTM	black
NUAK1	black
NUPL2	black
OGN	black
OLFML1	black
OMD	black
OOSP2	black
OR10Q1	black
OR2T34	black
OR4S1	black
ORAI1	black
PABPC4	black
PALLD	black
PARVA	black
PCDH17	black
PCDHGA12	black
PDCD2	black
PDCD5	black
PDPN	black
PDSS1	black
PET117	black
PGAP2	black
PHLDB1	black
PKD2	black
PLAU	black
PLS3	black
PODN	black
POSTN	black
PPAPDC1A	black
PPFIA2	black
PPIH	black
PPM1G	black
PPP1R14C	black
PRICKLE2	black
PRKG1	black
PRPH2	black
PRSS23	black
PSMA1	black
PSMB2	black
PSMG1	black
PSMG2	black
PTPN2	black
RAB11FIP5	black
RAB31	black
RASAL1	black
RASGRF2	black
RCAN2	black
RCCD1	black
RCL1	black
RDH14	black
RECK	black
RHEB	black
RNASEH2A	black
RNASEL	black
RNFT2	black
RP11-520P18.5	black
RPP30	black
RPP40	black
RPS6KA2	black
RUNX1	black
RUVBL1	black
RWDD2B	black
SAP30	black
SCN3B	black
SEMA5A	black
SEPN1	black
SERPINF1	black
SFRP2	black
SFT2D1	black
SGIP1	black
SH3D19	black
SHROOM4	black
SIGMAR1	black
SLC24A2	black
SLC25A35	black
SLC5A6	black
SLC6A1	black
SMPDL3B	black
SNED1	black
SNRPA1	black
SNRPE	black
SNRPG	black
SORCS2	black
SOX9	black
SPANXN3	black
SPARC	black
SPC24	black
SPOCK1	black
SPP2	black
SPPL3	black
SSBP1	black
SSBP3	black
SSC5D	black
STOML2	black
STON1-GTF2A1L	black
SUCLG1	black
SUGCT	black
SULF1	black
SUPV3L1	black
SYNDIG1	black
TAF12	black
TATDN3	black
TENM4	black
TEX26	black
THBS1	black
THBS2	black
TIMMDC1	black
TIMP2	black
TIMP3	black
TMEM127	black
TMEM132D	black
TMEM184B	black
TMEM200B	black
TMEM244	black
TNFSF4	black
TOMM5	black
TPM1	black
TRAM2	black
TRAP1	black
TRIM47	black
TRIM6-TRIM34	black
TSHZ3	black
TSPAN33	black
TYR	black
UBE2D2	black
UBE2Q1	black
UBE2T	black
UCK2	black
UNC5B	black
UTP14A	black
VCAN	black
VDAC2	black
VGLL3	black
VSTM4	black
YBX1	black
YRDC	black
ZCCHC24	black
ZCCHC5	black
ZNF582	black
ZNF668	black
ZNF843	black
A1BG	blue
A1CF	blue
AADAC	blue
AADACL2	blue
AADACL4	blue
AAK1	blue
AASS	blue
ABCA10	blue
ABCA5	blue
ABCC5	blue
ABHD1	blue
ABI3BP	blue
AC004158.1	blue
AC005477.1	blue
AC005480.1	blue
AC007557.5	blue
AC008074.1	blue
AC009022.1	blue
AC009060.2	blue
AC009336.19	blue
AC009977.1	blue
AC010287.1	blue
AC016549.1	blue
AC016577.1	blue
AC017028.10	blue
AC018512.1	blue
AC019206.1	blue
AC022210.1	blue
AC026449.1	blue
AC069063.1	blue
AC069063.2	blue
AC073657.1	blue
AC090154.1	blue
AC092881.1	blue
AC231657.1	blue
AC242988.1	blue
AC243945.1	blue
ACAD10	blue
ACAD11	blue
ACIN1	blue
ACOT12	blue
ACP6	blue
ACPT	blue
ACRC	blue
ACSBG2	blue
ACTR1A	blue
ACVR1	blue
ACVR2A	blue
ADAM11	blue
ADAM20	blue
ADAM22	blue
ADAM23	blue
ADAMTS17	blue
ADAMTS20	blue
ADAMTS3	blue
ADAMTS5	blue
ADAMTS7	blue
ADAMTS9	blue
ADAMTSL1	blue
ADAMTSL3	blue
ADARB1	blue
ADAT2	blue
ADCK2	blue
ADCY8	blue
ADGB	blue
ADH1A	blue
ADH4	blue
ADH6	blue
ADK	blue
ADORA2B	blue
AFF2	blue
AGAP4	blue
AGAP5	blue
AGBL1	blue
AGMO	blue
AGO2	blue
AGO3	blue
AGPAT4	blue
AGRP	blue
AGTR2	blue
AGXT2	blue
AHI1	blue
AIPL1	blue
AKAP10	blue
AKAP12	blue
AKAP13	blue
AKAP14	blue
AKAP3	blue
AL022578.1	blue
AL023806.1	blue
AL049794.1	blue
AL135745.1	blue
AL138706.2	blue
AL158839.1	blue
AL356135.1	blue
AL356289.1	blue
AL357140.1	blue
AL365181.2	blue
AL365202.1	blue
AL596220.1	blue
AL645728.1	blue
ALAS2	blue
ALDH1A2	blue
ALDH3A2	blue
ALDH5A1	blue
ALG12	blue
ALG13	blue
ALG1L2	blue
ALKBH5	blue
ALMS1	blue
ALX1	blue
AMELX	blue
AMOTL1	blue
AMPH	blue
AMZ1	blue
ANAPC16	blue
ANGPTL3	blue
ANGPTL7	blue
ANHX	blue
ANKAR	blue
ANKDD1B	blue
ANKHD1	blue
ANKMY1	blue
ANKRD10	blue
ANKRD11	blue
ANKRD18A	blue
ANKRD18B	blue
ANKRD20A4	blue
ANKRD29	blue
ANKRD31	blue
ANKRD33	blue
ANKRD34A	blue
ANKRD36	blue
ANKRD36B	blue
ANKRD36C	blue
ANKRD61	blue
ANKUB1	blue
ANO3	blue
ANO4	blue
ANO5	blue
ANO7	blue
ANP32A	blue
ANP32D	blue
ANXA1	blue
ANXA2	blue
ANXA7	blue
APLF	blue
APOBEC2	blue
APOBEC4	blue
ARG1	blue
ARHGAP10	blue
ARHGAP11B	blue
ARHGAP24	blue
ARHGAP28	blue
ARHGAP44	blue
ARHGAP6	blue
ARHGEF10	blue
ARHGEF35	blue
ARHGEF5	blue
ARID1B	blue
ARID2	blue
ARID3B	blue
ARIH2	blue
ARL13A	blue
ARL17A	blue
ARMC2	blue
ARMC4	blue
ARMC9	blue
ARMCX4	blue
ARMCX5	blue
ARMS2	blue
ARNT2	blue
ARPC3	blue
ARPC4-TTLL3	blue
ARPC5	blue
ARPP21	blue
ARR3	blue
ARSJ	blue
ASAP1	blue
ASAP3	blue
ASB1	blue
ASB14	blue
ASB15	blue
ASB16	blue
ASB18	blue
ASCL5	blue
ASPDH	blue
ASTN1	blue
ASZ1	blue
ATAD2B	blue
ATAT1	blue
ATCAY	blue
ATF7	blue
ATG10	blue
ATP1B4	blue
ATP2A1	blue
ATP2B1	blue
ATP5F1	blue
ATP5G3	blue
ATP5J2-PTCD1	blue
ATP5L2	blue
ATP6V1E1	blue
ATP9B	blue
ATPAF2	blue
ATRIP	blue
ATRX	blue
ATXN2	blue
ATXN3L	blue
ATXN7	blue
ATXN7L1	blue
B3GALT1	blue
B3GALT2	blue
B9D1	blue
BACE2	blue
BAI1	blue
BAI3	blue
BANP	blue
BARD1	blue
BARHL1	blue
BARHL2	blue
BBIP1	blue
BBS1	blue
BBS4	blue
BBS9	blue
BCAS3	blue
BCAT1	blue
BCL2L2-PABPN1	blue
BCL7B	blue
BCORL1	blue
BEND4	blue
BEND5	blue
BHLHB9	blue
BHLHE41	blue
BICC1	blue
BICD1	blue
BIRC8	blue
BLACE	blue
BLID	blue
BLOC1S2	blue
BMP10	blue
BMP5	blue
BMPER	blue
BNC2	blue
BOC	blue
BOD1L1	blue
BOLL	blue
BPIFB4	blue
BPTF	blue
BRD1	blue
BRWD1	blue
BRWD3	blue
BTBD18	blue
BTBD9	blue
C10orf12	blue
C10orf120	blue
C10orf71	blue
C11orf44	blue
C11orf65	blue
C12orf40	blue
C12orf50	blue
C12orf56	blue
C12orf66	blue
C12orf71	blue
C14orf105	blue
C14orf119	blue
C14orf183	blue
C14orf37	blue
C14orf39	blue
C15orf26	blue
C15orf40	blue
C15orf41	blue
C16orf78	blue
C16orf96	blue
C17orf51	blue
C17orf67	blue
C17orf78	blue
C17orf85	blue
C18orf32	blue
C19orf54	blue
C19orf80	blue
C1orf195	blue
C1orf204	blue
C1orf210	blue
C1QTNF3	blue
C20orf144	blue
C20orf173	blue
C2orf42	blue
C2orf43	blue
C2orf47	blue
C2orf73	blue
C3orf20	blue
C3orf49	blue
C3orf70	blue
C4orf22	blue
C4orf3	blue
C4orf45	blue
C5orf52	blue
C5orf63	blue
C6orf10	blue
C6orf120	blue
C6orf163	blue
C6orf195	blue
C6orf201	blue
C7orf31	blue
C7orf62	blue
C8orf34	blue
C8orf37	blue
C8orf44	blue
C8orf44-SGK3	blue
C8orf88	blue
C9orf131	blue
C9orf153	blue
C9orf43	blue
C9orf57	blue
C9orf84	blue
CABS1	blue
CACHD1	blue
CACNA1B	blue
CACNA1C	blue
CACNA1E	blue
CACNA1G	blue
CACNA2D3	blue
CADM2	blue
CADPS	blue
CALB1	blue
CALML4	blue
CALN1	blue
CAMTA1	blue
CAP2	blue
CAPN1	blue
CAPRIN2	blue
CAPZA2	blue
CATSPER2	blue
CATSPER3	blue
CATSPERD	blue
CAV2	blue
CBLB	blue
CBX5	blue
CBY3	blue
CC2D2A	blue
CC2D2B	blue
CCBE1	blue
CCDC136	blue
CCDC14	blue
CCDC142	blue
CCDC144NL	blue
CCDC146	blue
CCDC148	blue
CCDC150	blue
CCDC168	blue
CCDC169	blue
CCDC171	blue
CCDC180	blue
CCDC181	blue
CCDC27	blue
CCDC30	blue
CCDC37	blue
CCDC39	blue
CCDC40	blue
CCDC62	blue
CCDC65	blue
CCDC66	blue
CCDC7	blue
CCDC70	blue
CCDC88A	blue
CCND2	blue
CCNH	blue
CCNL1	blue
CD160	blue
CD200	blue
CDAN1	blue
CDH11	blue
CDH2	blue
CDH22	blue
CDH24	blue
CDH8	blue
CDHR3	blue
CDK13	blue
CDKL1	blue
CDKL3	blue
CDKL4	blue
CDKL5	blue
CDON	blue
CDR1	blue
CDRT15	blue
CDRT15L2	blue
CDRT4	blue
CEACAM8	blue
CECR2	blue
CELA2A	blue
CELA2B	blue
CELF4	blue
CELF6	blue
CELSR3	blue
CENPJ	blue
CENPP	blue
CENPV	blue
CEP112	blue
CEP152	blue
CEP170	blue
CEP192	blue
CEP290	blue
CEP41	blue
CEP83	blue
CEP85L	blue
CEP95	blue
CERK	blue
CERS5	blue
CFAP221	blue
CFAP36	blue
CFAP44	blue
CFAP46	blue
CHD2	blue
CHD3	blue
CHD7	blue
CHIC2	blue
CHN1	blue
CHORDC1	blue
CHRDL1	blue
CHRFAM7A	blue
CHRM5	blue
CHRNA3	blue
CHRNA7	blue
CHRNA9	blue
CHRNG	blue
CHST10	blue
CHST5	blue
CKLF	blue
CLCN5	blue
CLCN6	blue
CLDN18	blue
CLDN20	blue
CLDN24	blue
CLHC1	blue
CLIC1	blue
CLIP3	blue
CLK3	blue
CLPTM1	blue
CLPTM1L	blue
CLRN1	blue
CLVS2	blue
CMYA5	blue
CNBD1	blue
CNIH3	blue
CNKSR2	blue
CNKSR3	blue
CNN3	blue
CNNM1	blue
CNTLN	blue
CNTN2	blue
CNTN3	blue
CNTN4	blue
CNTNAP3	blue
CNTNAP5	blue
COA1	blue
COG8	blue
COL11A1	blue
COL13A1	blue
COL24A1	blue
COL25A1	blue
COLQ	blue
COMMD7	blue
COQ10B	blue
CORT	blue
COX10	blue
CPEB1	blue
CPNE4	blue
CPNE6	blue
CPNE8	blue
CRACR2A	blue
CRAMP1L	blue
CRCP	blue
CREB3	blue
CREB5	blue
CRELD1	blue
CRYBA1	blue
CRYBG3	blue
CRYZL1	blue
CSMD1	blue
CSMD3	blue
CSNK1A1L	blue
CSNK2B-LY6G5B-562	blue
CSPP1	blue
CSRNP3	blue
CTC-360G5.8	blue
CTD-2116N17.1	blue
CTD-2349B8.1	blue
CTDSPL	blue
CTRL	blue
CTTNBP2	blue
CTXN2	blue
CUL9	blue
CWC27	blue
CXorf66	blue
CYB5D1	blue
CYLC1	blue
CYP24A1	blue
CYP26B1	blue
CYP2A6	blue
CYP2A7	blue
CYP2C19	blue
CYP2D6	blue
CYP2E1	blue
CYP3A5	blue
CYP3A7	blue
CYP4A22	blue
DAAM2	blue
DAB1	blue
DAB2IP	blue
DACT2	blue
DAD1	blue
DBX2	blue
DCAF12L2	blue
DCAF16	blue
DCBLD2	blue
DCDC2B	blue
DCHS2	blue
DCP1A	blue
DCP2	blue
DCTN2	blue
DCUN1D2	blue
DDHD1	blue
DDI1	blue
DDR2	blue
DDX17	blue
DDX26B	blue
DDX39B	blue
DDX47	blue
DDX53	blue
DEFB103B	blue
DEFB108B	blue
DEFB134	blue
DEFB135	blue
DENND5B	blue
DEPDC5	blue
DET1	blue
DFFA	blue
DFNB59	blue
DGCR2	blue
DGKB	blue
DGKE	blue
DGKH	blue
DGKK	blue
DHRS7	blue
DHRS7B	blue
DHX35	blue
DIAPH2	blue
DIRC1	blue
DIRC3	blue
DIS3L2	blue
DKFZp434P228	blue
DLEU1	blue
DLG2	blue
DLG4	blue
DLGAP1	blue
DLX1	blue
DLX4	blue
DMP1	blue
DMRT3	blue
DMTF1	blue
DMWD	blue
DMXL2	blue
DNAH1	blue
DNAH10	blue
DNAH12	blue
DNAH14	blue
DNAH7	blue
DNAJB7	blue
DNAJB8	blue
DNAJC5G	blue
DNASE1	blue
DNHD1	blue
DNM3	blue
DNMT3A	blue
DOCK1	blue
DOCK11	blue
DOCK4	blue
DOK6	blue
DPH6	blue
DPY19L1	blue
DPY19L2	blue
DRAXIN	blue
DRG2	blue
DRICH1	blue
DSEL	blue
DSPP	blue
DST	blue
DTWD1	blue
DTX4	blue
DUOXA2	blue
DYNC2H1	blue
DYRK1A	blue
DYTN	blue
DZIP1	blue
EBF1	blue
EBF2	blue
EBF3	blue
EBLN2	blue
ECT2L	blue
EDC3	blue
EEF1E1-BLOC1S5	blue
EFCAB13	blue
EFCAB2	blue
EFCAB5	blue
EFCAB6	blue
EFHC1	blue
EFHD1	blue
EFNA2	blue
EFNB3	blue
EFR3B	blue
EGFL8	blue
EGFR	blue
EI24	blue
EID3	blue
EIF1	blue
EIF4A1	blue
EIF4B	blue
EIF4E2	blue
EIF4G3	blue
EIF4H	blue
ELAC2	blue
ELAVL2	blue
ELF3	blue
ELL3	blue
ELOVL1	blue
EML1	blue
EML6	blue
EMX2	blue
ENO2	blue
ENO4	blue
ENOX1	blue
ENPP2	blue
ENSG00000135747	blue
ENSG00000141979	blue
ENSG00000167774	blue
ENSG00000169203	blue
ENSG00000178404	blue
ENSG00000179240	blue
ENSG00000180044	blue
ENSG00000182974	blue
ENSG00000213204	blue
ENSG00000214652	blue
ENSG00000233024	blue
ENSG00000233757	blue
ENSG00000234469	blue
ENSG00000234719	blue
ENSG00000239665	blue
ENSG00000241489	blue
ENSG00000241962	blue
ENSG00000242631	blue
ENSG00000243440	blue
ENSG00000248329	blue
ENSG00000249240	blue
ENSG00000251537	blue
ENSG00000254462	blue
ENSG00000254469	blue
ENSG00000254553	blue
ENSG00000255104	blue
ENSG00000255275	blue
ENSG00000255330	blue
ENSG00000255339	blue
ENSG00000255663	blue
ENSG00000255872	blue
ENSG00000256029	blue
ENSG00000256407	blue
ENSG00000256591	blue
ENSG00000256966	blue
ENSG00000257950	blue
ENSG00000258466	blue
ENSG00000258539	blue
ENSG00000258555	blue
ENSG00000258881	blue
ENSG00000259522	blue
ENSG00000259529	blue
ENSG00000259916	blue
ENSG00000260234	blue
ENSG00000260286	blue
ENSG00000260300	blue
ENSG00000260729	blue
ENSG00000261732	blue
ENSG00000261884	blue
ENSG00000262304	blue
ENSG00000263809	blue
ENSG00000264324	blue
ENSG00000267127	blue
ENSG00000267216	blue
ENSG00000267360	blue
ENSG00000267426	blue
ENSG00000267545	blue
ENSG00000267552	blue
ENSG00000267699	blue
ENSG00000267710	blue
ENSG00000267908	blue
ENSG00000268279	blue
ENSG00000268400	blue
ENSG00000269533	blue
ENSG00000269545	blue
ENSG00000269755	blue
ENSG00000269891	blue
ENSG00000269920	blue
ENSG00000269948	blue
ENSG00000271092	blue
ENSG00000271698	blue
ENSG00000272305	blue
ENSG00000272442	blue
ENSG00000272869	blue
ENSG00000272897	blue
ENSG00000272916	blue
ENSG00000272921	blue
ENSG00000273136	blue
ENSG00000273294	blue
ENSG00000273398	blue
ENSG00000274322	blue
ENSG00000274810	blue
ENSG00000274944	blue
ENSG00000274997	blue
ENSG00000276087	blue
ENSG00000277726	blue
ENSG00000277877	blue
ENSG00000278685	blue
ENSG00000279068	blue
ENSG00000279081	blue
ENSG00000279624	blue
ENSG00000279735	blue
ENSG00000279765	blue
ENSG00000280473	blue
ENSG00000280537	blue
ENSG00000280544	blue
ENSG00000280575	blue
ENSG00000280817	blue
ENSG00000280852	blue
ENSG00000280987	blue
ENSG00000281028	blue
ENSG00000281039	blue
ENSG00000281042	blue
ENSG00000281079	blue
ENSG00000281126	blue
ENSG00000281182	blue
ENSG00000281267	blue
ENSG00000281273	blue
ENSG00000281282	blue
ENSG00000281348	blue
ENSG00000281446	blue
ENSG00000281472	blue
ENSG00000281523	blue
ENSG00000281584	blue
ENSG00000281593	blue
ENSG00000281613	blue
ENSG00000281656	blue
ENSG00000281674	blue
ENSG00000281760	blue
ENSG00000281855	blue
EP400	blue
EP400NL	blue
EPB41L4A	blue
EPDR1	blue
EPHA1	blue
EPHA3	blue
EPHA4	blue
EPHA5	blue
EPHB2	blue
EPN2	blue
EPX	blue
EPYC	blue
EQTN	blue
ERC2	blue
ERICH6	blue
ERICH6B	blue
ERMARD	blue
ERVFRD-1	blue
ERVW-1	blue
ESF1	blue
ETV1	blue
ETV5	blue
EVI5	blue
EXOC6B	blue
EXOG	blue
EXOSC10	blue
EYA1	blue
EYA3	blue
EYA4	blue
EZR	blue
F11R	blue
FABP12	blue
FABP9	blue
FADS1	blue
FAM101B	blue
FAM106A	blue
FAM118A	blue
FAM120B	blue
FAM120C	blue
FAM122A	blue
FAM122C	blue
FAM124A	blue
FAM126A	blue
FAM129B	blue
FAM133B	blue
FAM13C	blue
FAM154B	blue
FAM156A	blue
FAM156B	blue
FAM159B	blue
FAM163B	blue
FAM166A	blue
FAM169A	blue
FAM182B	blue
FAM184B	blue
FAM185A	blue
FAM186A	blue
FAM186B	blue
FAM189A1	blue
FAM193A	blue
FAM196A	blue
FAM205A	blue
FAM216B	blue
FAM217A	blue
FAM219B	blue
FAM220A	blue
FAM227A	blue
FAM227B	blue
FAM24A	blue
FAM25E	blue
FAM43B	blue
FAM46D	blue
FAM71E2	blue
FAM90A26	blue
FAM92A1	blue
FAM9A	blue
FAM9C	blue
FAN1	blue
FANCF	blue
FAT1	blue
FAT3	blue
FAT4	blue
FBN2	blue
FBP2	blue
FBXL13	blue
FBXL2	blue
FBXL7	blue
FBXO10	blue
FBXO4	blue
FBXO42	blue
FBXW12	blue
FBXW7	blue
FBXW8	blue
FDX1	blue
FEM1A	blue
FER	blue
FGF10	blue
FGF11	blue
FGF14	blue
FGF8	blue
FGFR1OP	blue
FIBIN	blue
FKSG51	blue
FKSG56	blue
FKSG59	blue
FKSG61	blue
FKSG63	blue
FKSG66	blue
FKSG68	blue
FLCN	blue
FLG	blue
FLG2	blue
FLJ20019	blue
FLRT2	blue
FLRT3	blue
FMN2	blue
FMNL3	blue
FMOD	blue
FNBP4	blue
FNDC9	blue
FOXB1	blue
FOXG1	blue
FOXL2NB	blue
FOXN3	blue
FOXP1	blue
FOXP2	blue
FP325331.1	blue
FRA10AC1	blue
FRAS1	blue
FREM1	blue
FREM2	blue
FRG1B	blue
FRG2B	blue
FRG2C	blue
FRMD5	blue
FRMPD4	blue
FSBP	blue
FSCB	blue
FSCN2	blue
FSHB	blue
FSHR	blue
FSIP2	blue
FSTL5	blue
FXN	blue
FZD5	blue
G6PC2	blue
GABBR1	blue
GABPB1	blue
GABRB2	blue
GABRG3	blue
GAFA3	blue
GALK2	blue
GALNT11	blue
GALNT8	blue
GALR3	blue
GANC	blue
GAP43	blue
GAPDHS	blue
GAREM	blue
GAS1	blue
GAS2	blue
GATA1	blue
GATAD1	blue
GATS	blue
GATSL2	blue
GBA	blue
GC	blue
GCG	blue
GCKR	blue
GCM2	blue
GCNT7	blue
GDAP1L1	blue
GDF11	blue
GDF7	blue
GDNF	blue
GET4	blue
GID4	blue
GIF	blue
GJA9	blue
GLCCI1	blue
GLI2	blue
GLIPR1L1	blue
GLP2R	blue
GLRA1	blue
GLRA2	blue
GLRA4	blue
GLS2	blue
GLT1D1	blue
GNB3	blue
GNG3	blue
GNL3L	blue
GNRHR	blue
GOLGA3	blue
GOLGA6A	blue
GOLGA6B	blue
GOLGA6L1	blue
GOLGA6L10	blue
GOLGA6L22	blue
GOLGA6L4	blue
GOLGA6L9	blue
GOLGA8A	blue
GOLGA8F	blue
GOLGA8H	blue
GOLGA8N	blue
GOLGA8O	blue
GOLGA8Q	blue
GOLGA8R	blue
GOLIM4	blue
GPATCH2	blue
GPC5	blue
GPHN	blue
GPLD1	blue
GPR101	blue
GPR113	blue
GPR125	blue
GPR135	blue
GPR137C	blue
GPR142	blue
GPR146	blue
GPR162	blue
GPR173	blue
GPR22	blue
GPR26	blue
GPR45	blue
GPR52	blue
GPR61	blue
GPR64	blue
GPR75-ASB3	blue
GPRASP1	blue
GPRASP2	blue
GPRC5D	blue
GPRC6A	blue
GREB1L	blue
GREM2	blue
GRIA1	blue
GRIA3	blue
GRIA4	blue
GRID2	blue
GRIFIN	blue
GRIK1	blue
GRIK2	blue
GRIN2B	blue
GRK4	blue
GRM3	blue
GRM5	blue
GRM8	blue
GSG1	blue
GSX1	blue
GTF2H2	blue
GTF2H4	blue
GUCA1B	blue
GUCY2C	blue
GUCY2F	blue
GULP1	blue
GXYLT1	blue
GYPA	blue
GYPB	blue
GYPE	blue
H2BFS	blue
HAND2	blue
HAS2	blue
HBG2	blue
HCRTR1	blue
HDGFRP3	blue
HEATR4	blue
HECTD2	blue
HELB	blue
HELLS	blue
HELZ	blue
HEMK1	blue
HERC2	blue
HES7	blue
HFM1	blue
HIATL2	blue
HIBCH	blue
HIGD1C	blue
HIST1H1A	blue
HIST1H1B	blue
HIST1H1C	blue
HIST1H1E	blue
HIST1H2AB	blue
HIST1H2AD	blue
HIST1H2AE	blue
HIST1H2AG	blue
HIST1H2AI	blue
HIST1H2AJ	blue
HIST1H2AL	blue
HIST1H2AM	blue
HIST1H2BB	blue
HIST1H2BC	blue
HIST1H2BE	blue
HIST1H2BF	blue
HIST1H2BG	blue
HIST1H2BJ	blue
HIST1H2BL	blue
HIST1H2BM	blue
HIST1H2BN	blue
HIST1H2BO	blue
HIST1H3A	blue
HIST1H3B	blue
HIST1H3C	blue
HIST1H3D	blue
HIST1H3I	blue
HIST1H4A	blue
HIST1H4B	blue
HIST1H4C	blue
HIST1H4D	blue
HIST1H4E	blue
HIST1H4F	blue
HIST2H2AB	blue
HIST2H2AC	blue
HIST2H2BF	blue
HIST2H3C	blue
HIST2H3D	blue
HIST3H3	blue
HIST4H4	blue
HMBOX1	blue
HMCN1	blue
HMG20A	blue
HMGA2	blue
HMGB4	blue
HMGXB3	blue
HNF4G	blue
HNRNPCL1	blue
HNRNPH1	blue
HOMER1	blue
HOXA13	blue
HOXA2	blue
HOXA3	blue
HOXA4	blue
HOXA5	blue
HOXA6	blue
HOXC5	blue
HOXD10	blue
HOXD13	blue
HOXD3	blue
HOXD4	blue
HPCAL4	blue
HPS4	blue
HRH4	blue
HRNR	blue
HSF2BP	blue
HSPA12A	blue
HSPC047	blue
HTATIP2	blue
HTR1A	blue
HTR2A	blue
HTR2B	blue
HTR4	blue
HTT	blue
HUNK	blue
HYPK	blue
HYPM	blue
ICA1L	blue
ICE2	blue
ICOSLG	blue
IFIT1B	blue
IFNK	blue
IFT172	blue
IFT27	blue
IFT80	blue
IFT88	blue
IGDCC3	blue
IGDCC4	blue
IGF2BP1	blue
IGF2BP2	blue
IGF2BP3	blue
IGFN1	blue
IGLON5	blue
IGSF10	blue
IL17D	blue
IL17RD	blue
IL1RAPL1	blue
IL31	blue
IL5	blue
IMMP2L	blue
IMPG2	blue
INHBC	blue
INPP4A	blue
INPP5B	blue
INS-IGF2	blue
INTS5	blue
INTS6	blue
INTU	blue
INVS	blue
IP6K2	blue
IQCF1	blue
IQCH	blue
IRAK3	blue
IRGQ	blue
ISL1	blue
ISL2	blue
ISPD	blue
ITGB1BP2	blue
ITIH4	blue
ITSN1	blue
JAM3	blue
JMJD1C	blue
JMJD7	blue
JMJD7-PLA2G4B	blue
JRK	blue
JUP	blue
KAL1	blue
KALRN	blue
KANSL3	blue
KATNAL2	blue
KAZN	blue
KCNA2	blue
KCNA4	blue
KCNA7	blue
KCNAB3	blue
KCNG3	blue
KCNG4	blue
KCNIP1	blue
KCNIP4	blue
KCNJ12	blue
KCNJ13	blue
KCNJ14	blue
KCNJ6	blue
KCNK12	blue
KCNK18	blue
KCNK2	blue
KCNMB2	blue
KCNN2	blue
KCNRG	blue
KCNS2	blue
KCNT2	blue
KCNV1	blue
KCNV2	blue
KCTD16	blue
KCTD19	blue
KCTD4	blue
KCTD8	blue
KDELC1	blue
KDM5C	blue
KDM6B	blue
KERA	blue
KHDRBS2	blue
KIAA0753	blue
KIAA1211	blue
KIAA1324L	blue
KIAA1328	blue
KIAA1377	blue
KIAA1462	blue
KIAA1522	blue
KIAA1614	blue
KIAA1683	blue
KIAA1919	blue
KIF26B	blue
KIZ	blue
KLF12	blue
KLF14	blue
KLHL10	blue
KLHL13	blue
KLHL14	blue
KLHL25	blue
KLHL29	blue
KLKB1	blue
KMT2D	blue
KRBA2	blue
KRIT1	blue
KRTAP4-3	blue
KRTAP7-1	blue
L3HYPDH	blue
L3MBTL3	blue
LAMA1	blue
LAMA2	blue
LAMB1	blue
LAMP1	blue
LAMP5	blue
LCA5L	blue
LDB3	blue
LDHAL6B	blue
LDLRAD4	blue
LECT2	blue
LEF1	blue
LEKR1	blue
LEMD3	blue
LENEP	blue
LETMD1	blue
LGALS4	blue
LGI1	blue
LGR5	blue
LHFPL1	blue
LHX4	blue
LHX9	blue
LIN28B	blue
LINS	blue
LIX1L	blue
LMBR1L	blue
LMO3	blue
LMOD2	blue
LNP1	blue
LOH12CR1	blue
LONRF2	blue
LOXL3	blue
LPA	blue
LPAR1	blue
LPAR4	blue
LPHN2	blue
LPHN3	blue
LPPR4	blue
LPPR5	blue
LRCH2	blue
LRCH3	blue
LRFN5	blue
LRGUK	blue
LRIG2	blue
LRIG3	blue
LRP12	blue
LRP2BP	blue
LRP4	blue
LRP5L	blue
LRRC17	blue
LRRC19	blue
LRRC2	blue
LRRC37A2	blue
LRRC37A3	blue
LRRC37B	blue
LRRC39	blue
LRRC3B	blue
LRRC4	blue
LRRC48	blue
LRRC49	blue
LRRC4C	blue
LRRC69	blue
LRRC71	blue
LRRC75A	blue
LRRC9	blue
LRRD1	blue
LRRK1	blue
LRRN1	blue
LRRN3	blue
LRRTM1	blue
LRRTM2	blue
LRRTM4	blue
LRTM1	blue
LSMEM1	blue
LSMEM2	blue
LTB4R	blue
LTB4R2	blue
LTBP1	blue
LUC7L	blue
LURAP1	blue
LY6G5B	blue
LYG2	blue
LYPD1	blue
MAB21L1	blue
MAB21L2	blue
MAGEB5	blue
MAGEC3	blue
MAGEL2	blue
MAGI1	blue
MAGI2	blue
MAK	blue
MAN2A2	blue
MANSC4	blue
MAP1B	blue
MAP2K3	blue
MAP2K4	blue
MAP2K5	blue
MAP3K12	blue
MAP3K15	blue
MAP3K4	blue
MAP4K4	blue
MAP7D3	blue
MAPK7	blue
MAPKAPK2	blue
MAPKAPK5	blue
MAPKBP1	blue
MARK1	blue
MASP2	blue
MATR3	blue
MAU2	blue
MBD3L1	blue
MBD6	blue
MCOLN3	blue
MCTS1	blue
MDFIC	blue
MDM4	blue
MECP2	blue
MED12L	blue
MED18	blue
MED28	blue
MED4	blue
MED8	blue
MEGF11	blue
MEIS1	blue
MEIS2	blue
MEIS3	blue
MEMO1	blue
MEOX1	blue
MEOX2	blue
MEP1B	blue
MERTK	blue
MESDC2	blue
MET	blue
METAP1D	blue
METTL16	blue
METTL21B	blue
METTL22	blue
MEX3B	blue
MFSD5	blue
MGA	blue
MGAT4C	blue
MID1	blue
MINOS1-NBL1	blue
MIP	blue
MKRN1	blue
MKRN3	blue
MKX	blue
MLN	blue
MLYCD	blue
MMP16	blue
MMP21	blue
MOBP	blue
MORN1	blue
MPDZ	blue
MPHOSPH9	blue
MPI	blue
MPP6	blue
MPPED1	blue
MPRIP	blue
MROH7	blue
MROH8	blue
MROH9	blue
MRPL44	blue
MRPL49	blue
MRPS16	blue
MS4A3	blue
MS4A5	blue
MSANTD1	blue
MSANTD2	blue
MSGN1	blue
MSH4	blue
MSH5	blue
MSI2	blue
MSRB3	blue
MSS51	blue
MST1	blue
MTERF1	blue
MTF2	blue
MTMR10	blue
MTNR1A	blue
MTRF1	blue
MTRF1L	blue
MTRNR2L1	blue
MTRNR2L10	blue
MTRNR2L11	blue
MTRNR2L13	blue
MTRNR2L3	blue
MTRNR2L4	blue
MTRNR2L5	blue
MTRNR2L6	blue
MTRNR2L8	blue
MTRNR2L9	blue
MTX3	blue
MUSK	blue
MYCBP2	blue
MYCBPAP	blue
MYH1	blue
MYH10	blue
MYH2	blue
MYH4	blue
MYH7B	blue
MYH8	blue
MYL10	blue
MYL12A	blue
MYL12B	blue
MYO15A	blue
MYO1C	blue
MYOT	blue
MYRF	blue
MYSM1	blue
N4BP2	blue
N4BP2L2	blue
N6AMT1	blue
NAA16	blue
NACC1	blue
[truncated: 17,494 more rows]
